# Supplementary material for: Spontaneous Suppressors against Debilitating Transmembrane Mutants of CaMdr1 Disclose Novel Interdomain Communication via Signature Motifs of the Major Facilitator Superfamily
Source: J Fungi (Basel). 2022 May 22;8(5):538. doi: 10.3390/jof8050538 (PMC9143388; doi:10.3390/jof8050538)
Supplement: Supplementary file 1 [file jof-08-00538-s001.zip]

Archive with 1 entries (1 files):
- jof-1711943-supplementary.pdf
